# Supplementary material for: Mastectomy with one-stage or two-stage reconstruction in breast cancer: analysis of early outcomes and patient’s satisfaction
Source: Updates Surg. 2022 Nov 19;75(1):235–43. doi: 10.1007/s13304-022-01416-0 (PMC9834349; doi:10.1007/s13304-022-01416-0)
Supplement: Supplementary file 1 — Supplementary file1 (XLSX 49 KB) [file 13304_2022_1416_MOESM1_ESM.xlsx]

## Sheet: Foglio1
N	Età	Gruppo ricostruzione (1 un tempo, 2 due tempi)	BMI	ASA	Pregressa chirurgia (1 sì, 0 no)	Tipo pregressa chirurgia	Pregressa radioterapia toracica (1 sì, 0 no)	Comorbidità (1 sì, 0 no)	Ipertensione (1 sì, 0 no)	Diabete (1 sì, 0 no)	IRC (1 sì, 0 no)	Asma (1 sì, 0 no)	Alcool (1 sì, 0 no)	Fumo (1 sì, 0 no)	Altre neoplasie (1 sì, 0 no)	Anticoagulanti/antiaggreganti (1 sì, 0 no)	Corticosteroidi/immunosoppressori (1 sì, 0 no)	Altro (1 sì, 0 no)	Neoadiuvante (1 sì, 0 no)	Lateralità (1 monolaterlae, 0 bilaterale )	Lato (1 DX, 0 SX)	Durata intervento (min)	Drenaggio (1 sì, 0 no)	Tempo di persistenza del drenaggio (ultimo rimosso) (giorni)	Biopsia linfonodo sentinella (1 sì, 0 no)	Biopsia del linfonodo sentinella lato (1 DX, 0 SX)	Linfoadenectomia (1 sì, 0 no)	Linfoadenectomia lato (1 DX, 0 SX)	Durata di degenza (h)	Ampliamenti (1 sì, 0 no)	Capezzolo ( 1 preservato, 0 rimosso)	Complicanze totali (si 0 no 1)	Necrosi del capezzolo (si 1 no 0)	Necrosi del capezzolo parziale (si 1 no 0)	Rimozione complesso areola/capezzolo (1 DX, 0 SX)	necrosi del lembo (si 1 no 0)	Deiscenza (1 sì, 0 no)	Sieroma (1 sì, 0 no)	Ematoma/emorragia (1 sì, 0 no)	Reintervento (1 sì, 0 no)	Conversione a espansore (1 sì, 0 no)	Adiuvante no 0 si1	Radioterapia postop (1 sì, 0 no)	Chemioterapia postop (1 sì, 0 no)	Terapia ormonale postop (1 sì, 0 no)	Istologia pre (0 in situ, 1 duttale infiltrante, 2 lobulare, 3 tubulare,4 misto, 5 benigno)	Istologia (0 in situ, 1 duttale infiltrante, 2 lobulare, 3 tubulare,4 misto, 5 benigno)	PcR	Grading
1	55	2	24	3	1	mastectomia controlaterale	0	1	1	0	0	0	0		1	0	0	0	0	1	0	245	1	20	1		1		168	0	0	1	0	0		0	0	0	0	0	0	0	0			0	0	0
2	54	2	25	2	0	NO	0	0	0	0	0	0	0		0	0	0	0	0	1	0	240	1	60	1		1		168	0	0	0	0	0		0	0	0	0	1	0	0	0			2	2	0	2
3	43	2	23	2	0	NO	0	1	0	0	0	0	0	1	0	0	0	0	0	1	1	335	1	20	1		1		96	0	0	0	0	0		0	0	0	0	1	1	1	1			1	1	0	3
4	42	1	22	1	0	NO	0	0	0	0	0	0	0	0	0	0	0	0	0	1	0	230	1	15	1		0		96	0	1	1	0	0		0	0	0	0	0	0	0	0			0	0	0	2.5
5	46	1	21	2	0	NO	0	1	0	0	0	0	0	0	0	0	0	1	0	0		525	1	20	1		1		144	0	1	1	0	0		0	0	0	0	0	0	1	1			1	1	0	2
6	68	2	27	2	1	quadrantectomia bilaterale	1	1	1	0	0	0	0	1	1	0	0	0	0	1	0	315	1	7	1		0		96	0	1	1	0	0		0	0	0	0	0	0	1	1			0	0	0	2
7	50	2	20	1	0	NO	0	0	0	0	0	0	0	0	0	0	0	0	0	0		355	1	10	1		1		168	0	0	1	0	0	0	0	0	0	0	0	0	0	0			1	1	0	2
8	77	1	27	3	0	NO	0	1	1	0	0	0	0	0	0	0	0	0	0	1	0	273	1	15	1		1		120	0	1	1	0	0		0	0	0	0	0	0	0	0			1	1	0	3
9	55	1	24	2	1	nodulectomia controlaterale	0	1	0	0	0	0	0	1	1	0	0	0	0	0		332	1	20	0		0		120	0	1	1	0	0		0	0	0	0	0	0	0	0			5	5	0
10	41	1	25	1	1	quadrantectomia omolaterale	0	0	0	0	0	0	0	0	0	0	0	0	0	0		279	1	21	0		0		96	0	1	1	0	0		0	0	0	0	0	0	0	0			5	5	0
11	49	1	41	2	0	NO	0	1	0	0	0	0	1	0	0	0	0	0	0	0		533	1		0		1	0	144	1	1	1	0	0		0	0	0	0	0	0	0				2	2	0	3
12	47	1	25	2	1	nodulectomia controlaterale	0	1	0	0	0	0	0	0	0	0	0	1	0	1	0	315	1	40	1		0		240	0	1	0	0	0		1	1	0	0	1	1	0	0	0	0	0	0	0	2
13	37	1	20	1	0	NO	0	0	0	0	0	0	0	0	0	0	0	0	0	1	1	195	1	10	1		0		120	0	1	1	0	0		0	0	0	0	0	0	1	0	0	1	0	0	0	3
14	53	1	27	2	0	NO	0	1	1	0	0	0	0		0	0	0	0	0	1	1	364	1	40	0		1		96	0	0	1	0	0		0	0	0	0	0	0	1	1			1	1	0	3
15	52	1	26	1	0	NO	0	0	0	0	0	0	0	0	0	0	0	0	0	1	1	168	1	10	1		0		96	0	1	1	0	0		0	0	0	0	0	0	0	0			2	2	0	1
16	43	2	28	2	0	NO	0	0	0	0	0	0	0	0	0	0	0	0	1	0		300	1	10	1		0		96	0	1	0	0	0		0	0	0	1	1	0	0	0			0	0	0	3
17	35	2	23	2	0	NO	0	1	0	0	0	1	0	0	0	0	0	0	0	1	1	320	1	15	0		1		96	0	1	1	0	0		0	0	0	0	0	0	1	1			1	1	0	3
18	44	1	30	2	1	mastectomia controlaterale	1	1	0	0	0	0	0	1	0	0	0	0	0	1	0	130	1	15	0		0		96	0	1	1	0	0		0	0	0	0	0	0	0	0			5	5	0
19	74	2	33	2	0	NO	0	0	0	0	0	0	0	0	0	0	0	0	0	1	1	285	1	20	0		1		96	0	1	1	0	0		0	0	0	0	0	0	1	1			1	1	0	3
20	52	2	25	2	0	NO	0	1	1	0	0	0	0	0	0	0	0	0	0	1	1	215	1	14	0		1		144	0	0	1	0	0		0	0	0	0	0	0	1	1			2	2	0	2
21	53	1	45	3	0	NO	0	1	1	0	0	0	0	0	0	0	0	0	0	0		340	1	15	1	0	1	1	144	1	1	1	0	0		0	0	0	0	0	0	1	1			1	1	0	3
22	55	2	29	1	1	mastectomia controlaterale	0	1	0	0	0	0	0	1	0	0	0	0	0	1	1	225	1		1		0		96	0	0	1	0	0		0	0	0	0	0	0	0				3	3	0	1
23	50	1	22	1	0	NO	0	0	0	0	0	0	0	0	0	0	0	0	1	1	0	250	1	30	1		0		96	0		0	0	0		0	0	1	0	0	0	1	1			5	1	1
24	61	1	21	2	0	NO	0	1	1	0	0	0	0	0	1	0	0	0	0	1	0	186	1	10	0		1		96	1	0	1	0	0		0	0	0	0	0	0	0	0			1	1	0	3
25	62	1	29	2	0	NO	0	1	0	0	0	0	0	0	1	0	0	0	0	1	0	275	1	30	1		1		96	0	0	1	0	0		0	0	0	0	0	0	1	1	1	1	2	2	0	2
26	40	1	26	1	0	NO	0	1	0	0	0	1	0	0	0	0	0	0	0	1	1	180	1	45	1		0		96	0	0	1	0	0		0	0	0	0	0	0	0	0	0	1	1	1	0	2
27	46	1	25	1	0	NO	0	1	0	0	0	0	0	0	1	0	0	0	0	0		437	1	15	0		0		96	0	0	1	0	0		0	0	0	0	0	0	0	0			5	5	0
28	55	1	21	1	0	NO	0	1	0	0	0	0	0	1	0	0	0	0	0	1	0	240	1	13	1		0		168	0	0	0	0	0		0	0	0	1	1	0	1	0	1	1	1	1	0	3
29	47	1	20	1	0	NO	0	0	0	0	0	0	0	0	0	0	0	0	0	1	1	255	1	7	1		0		72	0	1	1	0	0		0	0	0	0	0	0	1	0	1	1	1	1	0	3
30	77	1	31	3	0	NO	0	1	1	1	0	0	0	0	0	1	0	0	0	1	0	215	1	20	1		0		144	0	0	1	0	0		0	0	0	0	0	0	0	0			1	1	0	3
31	39	2	18	1	0	NO	0	1	0	0	0	0	0	1	0	0	0	0	0	1	1	225	1	15	1		0		72	1	0	1	0	0		0	0	0	0	0	0	1	0	0	1	2	2	0	3
32	50	2	19	1	0	NO	0	0	0	0	0	0	0	0	0	0	0	0	0	1	0	226	1	15	1		0		72	1	1	1	0	0		0	0	0	0	0	0	1	0	0	1	3	3	0	1
33	76	1	23	2	0	NO	0	1	1	0	0	0	0	0	0	0	0	0	0	0		285	1	15	1		1	0	96	0	0	1	0	0		0	0	0	0	0	0	1	1	0	1	1	1	0	2
34	42	1	23	2	0	NO	0	1	0	0	0	0	0	0	0	0	1	1	1	1	1	215	1		1		1		96	0	0	1	0	0		0	0	0	0	0	0	0				1	1	0	3
35	49	2	18	1	0	NO	0	1	0	0	0	0	0	0	0	0	0	0	0	1	0	225	1	20	1		0		96	0	0	1	0	0		0	0	0	0	0	0	0	0			2	2	0	2
36	41	1	23	2	0	NO	0	1	0	0	0	0	0	0	0	0	0	0	0	1	0	297	1	20	1		0		96	0	0	1	0	0		0	0	0	0	0	0	0	0			0	0	0
37	53	2	22	2	1	mastectomia controlaterale, nodulectomia omolaterale	0	1	0	0	0	0	0	0	0	0	0	0	0	1	1	177	1	30	1		0		96	0	0	1	0	0		0	0	0	0	0	0	0	0			3	3	0
38	63	2	25	3	1	nodulectomia controlaterale	1	1	1	0	0	0	0	0	0	0	0	0	0	1	0	230	1	14	1		0		96	0	0	1	0	0		0	0	0	0	0	0	0	0			1	1	0	2
39	53	1	26	1	0	NO	0	0	0	0	0	0	0	0	0	0	0	0	0	1	0	276	1	20	1		0		144	0	0	1	0	0		0	0	0	0	0	0	0	0			4	4	0	2
40	54	1	23	1	0	NO	0	0	0	0	0	0	0	0	0	0	0	0	0	0		352	1	40	1		1	0	144	1	0	1	0	0		0	0	0	0	0	0	1	1			1	1	0	3
41	38	1	27	2	0	NO	0	0	0	0	0	0	0	0	0	0	0	0	0	0		526	1	14	0		0		144	0	1	0	1	1		0	0	0	0	0	0	0	0					0
42	65	2	25	1	1	quadrantectomia omolaterale	1	1	0	0	0	0	0	0	0	0	0	0	0	1	1	140	1	14	0		0		72	0	0	1	0	0		0	0	0	0	0	0	1	0	0	1	1	1	0	0
43	65	1	22	2	0	NO	0	1	1	0	0	0	0		0	0	0	0	0	0		384	1		1		0		144	0	0	1	0	0		0	0	0	0	0	0	1	0	0	1	1	1	0	2
44	44	1	25	2	0	NO	0	1	1	0	0	0	0	0	0	0	0	0	0	1	0	270	1	10	1		0		120	0	1	1	0	0		0	0	0	0	0	0	1	0	0	1	1	1	0	2
45	57	1	26	2	0	NO	0	0	0	0	0	0	0	0	0	0	0	0	0	1	1	355	1	14	1		0		96	0	1	1	0	0		0	0	0	0	0	0	1	0	0	1	0	0	0
46	55	1	18	1	0	NO	0	1	0	0	0	0	0	1	0	0	0	0	0	0		415	1	10	1		0		96	1	0	1	0	0	0	0	0	0	0	0	0	0	0			2	2	0	2
47	39	2	24	1	0	NO	0	1	0	0	0	0	0	1	0	0	0	0	0	1	1	80	1	20	1		1		144	1	0	1	0	0		0	0	0	0	0	0	1	1	1	1	1	1	0	2
48	47	2	26	2	1	quadrantectomia controlaterale	0	0	0	0	0	0	0	0	0	0	0	0	0	1	1	275	1	15	1		0		96	0	1	1	0	0		0	0	0	0	0	0	1	0	0	1	1	1	0	2
49	53	2	21	2	1	quadrantectomia omolaterale	0	0	0	0	0	0	0	0	0	0	0	0	0	1	1	192	1	15	1		0		72	1	1	1	0	0		0	0	0	0	0	0	1	1			0	0	0	1
50	49	1	21	1	0	NO	0	0	0	0	0	0	0	0	0	0	0	0	0	1	1	280	1	14	1		1		96	0	1	1	0	0		0	0	0	0	0	0	1	1	1	0	1	1	0	2
51	59	1			0	NO	0	1	1	0	0	0	0		0	0	0	0	0	1	1		1		1		0		96	0	0	1	0	0		0	0	0	0	0	0	1	1	0	1	1	1	0	2
52	46	1	20	2	0	NO	0	0	0	0	0	0	0		0	0	0	0	0	0		305	1	10	0		0		72	1	1	1	0	0		0	0	0	0	0	0	0	0			5	5	0
53	65	1	20	1	1	quadrantectomia omolaterale	1	0	0	0	0	0	0		0	0	0	0	0	1	0	190	1	12	1		0		96	0	0	1	0	0		0	0	0	0	0	0	1	0	0	1	0	0	0	1
54	40	1	28	2	0	NO	0	1	1	0	0	0	0		0	0	0	0	0	0		440 ( con isteroannessectomia 530)	1	14	0		0		144	0	1	0	1	0		0	0	0	0	1	0	0	0			5	5	0
55	44	1	20	2	0	NO	0	1	0	0	0	1	0		0	0	0	0	0	1	0	250	1	10	1		0		96	0	0	1	0	0		0	0	0	0	0	0	0	0	0	0	0	0	0	2
56	68	1	25	3	0	NO	0	1	1	0	0	0	0		0	0	0	0	0	1	1	279	1	10	1		0		96	1	0	1	0	0		0	0	0	0	0	0	1	0	0	1	1	1	0	2
57	56	1	26	2	0	NO	0	0	0	0	0	0	0		0	0	0	0	0	1	1	inizio 11.38 fine ? Risveglio 14.50	1		1		0		144	0	0	1	0	0		0	0	0	0	0	0	1	0	0	1	2	2	0	3
58	44	1	24	2	0	NO	0	1	0	0	0	1	0		0	0	0	0	0	1	1	255	1	11	1		0		96	1	1	1	0	0		0	0	0	0	0	0	1	0	0	1	1	1	0	2
59	59	1	21	1	0	0	0	0	0	0	0	0	0	0	0	0	0	0	0	1	1	300	1	10	1	1	1	1	120	1	1	1	0	0		0	0	0	0	0	0	1	1	1	0	1	1	0	3
60	37	1	22	1	0		0	0	0	0	0	0	0	0	0	0	0	0	0	1	1	300	1	10	1	1	0		120	0	0	0	0	0	1	0	0	0	0	0	0	0	0			5	1	0	3
61	77	1	30	2	0		0	1	1	0	0	0	0	1	0	0	0	0	0	1	0	360	1	11	1	0	0		120	1	1	1	0	0		0	0	0	0	0	0	1	1			2	1	0	3
62	48	2	19	1	0	0	0	0	0	0	0	0	0	0	0	0	0	0	1	1	0	180	1	10	1	0	0		96	1	0	1	0	0	0	0	0	0	0	0	0	1	1			1	1	0	3
63	40	1	36	2	0		0	1	0	0	0	0	0	0	0	0	0	0	1	1	1	300	1	10	1	1	1	1	96	1	1	1	0	0		0	0	0	0	0	0	1	1			1	1	0	3
64	39	2	19	1	0		0	0	0	0	0	0	0	0	0	0	0	0	0	1	0	360	1	10	1	0	1	0	96	1	0	1	0	0	0	0	0	0	0	0	0	0	0			1	1	0	3
65	37	1	30	1	0			0	0	0	0	0	0	0	0	0	0	0	0	1	1	360	1	11	1	1	1	1	120	1	0	0	0	0	1	0	0	0	0	0	0	0	0			0	0	0	3
66	46	1	19	1	0	0	0	0	0	0	0	0	0	0	0	0	0	0	0	1	1	260	1	11	1	1	0		120	0	0	0	0	0	1	0	0	0	0	0	0	0	0			1	0	0	3
67	45	2	25	1	0	0		0	0	0	0	0	0	0	0	0	0	0	0	1	1	120	1	10	1	1	0		120	1	0	0	0	0	1	0	0	0	0	0	0	0	0			0	0	0	3
68	71	2	29	3	0			1	1	1	0	0	0	0	0	0	0	0	0	1	1	180	120	11	1	1	1	1	120	0	1	1	0	0		0	0	0	0	0	0	0	0			0	0	0	3
69	51	1	23	1	0			0	0	0	0	0	0	1	0	0	0	0	0	1	1	120	1	11	1	1	0		96	0	0	0	0	0	1	0	0	0	0	0	0	1	1			0	1	0	3
70	43	1	24	2	0		0	0	0	0	0	0	0	0	0	0	0	0	0	1	1	360	1	11	1	1	0		96	1	1	1	0	0		0	0	0	0	0	0	0	0			4	1	0	3
71	29	2	19	1	0	0		0	0	0	0	0	0	0	0	0	0	0	0	1	0	120	1	10	1	0	0		96	0	1	1	0	0		0	0	0	0	0	0	0	0			0	1	0	3
72	68	1	25	2	0		0	1	1	0	0	0	0	0	0	0	0	0	0	1	1	180	1	7	1	1	0		96	1	0	0	0	0	1	0	0	0	0	0	0	0	0			5	2	0	3
73	54	1	27	1	0	0	0	0	0	0	0	0	0	1	0	0	0	0	0	1	1	330	1	10	1	1	1	1	120	1	0	0	0	0	1	0	0	0	0	0	0	0	0			1	4	0	3
74	46	1	34	1	0		0	0	0	0	0	0	0	0	0	0	0	0	0	1	0	120	1	7	1	0	0		120	1	1	1	0	0		0	0	0	0	0	0	0	0			4	3	0	1
75	63	1	41	3	0	0	0	1	0	0	0	0	0	0	0	0	0	0	0	1	0	360	1	10	1	0	1	0	192	0	1	1	0	0		0	0	0	0	0	0	0	0			1	1	0	3
76	44	2	28	2	1	1	0	0	0	0	0	0	0	0	1	0	0	0	1	1	1	120	1	10	1	1	0		144	1	1	1	0	0		0	0	0	0	0	0	0	0			0	1	0	3
77	39	2	24	1	0	0	0	0	0	0	0	0	0	0	0	0	0	0	0	1	1	360	1	10	1	1	1	1	120	0	1	1	0	0		0	0	0	0	0	0	0	0			2	3	0	1
78	46	1	23	1	0	0	0	0	0	0	0	0	0	0	0	0	0	0	0	1	0	360	1	7	1	1	1	1	120	1	0	0	0	0	1	0	0	0	0	0	0	1	1			1	4	0	3
79	42	2	23	1	0	0	0	0	0	0	0	0	0	0	0	0	0	0	0	1	0	360	1	7	1	0	1	0	120	1	0	1	0	0	0	0	0	0	0	0	0	0	0			2	1	0	2
80	40	1	20	1	0	0	0	0	0	0	0	0	0	0	0	0	0	0	0	0		180	1	10	0		0		120	0	1	1	0	0		0	0	0	0	0	0	0	0	0	0	5	5	0	0
81	48	1	21	1	0	0	0	0	0	0	0	0	0	1	0	0	0	0	0	0		360	1	7	1	1	0		120	1	1	1	0	0		0	0	0	0	0	0	0	0			1	2	0	2
82	60	1	25	2	0	0	0	0	0	0	0	0	0	1	0	0	0	0	0	0		400	1	10	0		1	1	192	0	0	0	0	0	1	0	0	0	0	1	0	0	0			1	2	0	3
83	43	1																															0	0		0										1
84	28	1	22	2	0	0	0	0	0	0	0	1	0	0	0	0	1	0	0	0		360	1	10	0		0		120	0	1	1	0	0		0	0	0	0	0	0	0	0	0	0	1	5	0
85	77	1	27	3	0	0	0	0	0	0	0	1	0	0	0	0	1	0	0	0		300	1	10	1	0	0		120	0	1	1	0	0		0	0	0	0	0	0	1	1			1	2	0	3
86	49	1	21	1	0		0	0	0	0	0	0	0	1	0	0	0	0	0	0		300	1	7	0		0		120	0	1	1	0	0		0	0	0	0	0	0	0	0	0	0	1	5	0
87	55						1																										0	0		0										1
88	64	1	22	1	0	0	0	0	0	0	0	0	0	0	0	0	0	0	0	0		400	1	10	1	1	0	0	96	0	1	0	1	0		0	0	0	0	0	0	1	1			1	1	0	3
89	60	1	23	1	0	0	0	1	0	0	0	0	0	0	1	0	0	0	0	0		360	1	7	1	0	0		192	1	0	0	1	0	0	0	0	0	0	0	0	0	0			1	1	0	3
90	49	1	23	1	0	0	0	1	0	0	0	0	0	0	1	0	0	0	0	0		360	1	10	1	1	1	1	20	0	0	0	0	0	1	0	0	0	0	0	0	0	0			2	1	0	3
91	55	1	27	1	0	0	0	0	0	0	0	0	0	0	0	0	0	0	0	0		500	1	10	1	1	0		144	1	1	1	0	0		0	0	0	0	0	0	0	0	0	0	1	1	0	2
92	51	1	24	1	0	0	0	1	0	0	0	0	0	0	1	0	0	0	0	0		250	1	10	0		0		120	0	1	0	1	1		1	0	0	0	0	0	0	0	0	0	1	5	0
93																																	0	0		0										1
94	41	2	23	1	0	0	0	0	0	0	0	0	0	0	0	0	0	0	0	1	0	360	1	10	1	0	0		120	1	1	0	0	0		1	0	0	0	0	0	1	1			4	4	0	2
95	60	1	23	1	0	0	0	1	1	0	0	0	0	0	0	0	0	0	0	0	1	400	1	10	1	1	0		120	0	0	0	0	0	1	0	0	0	0	0	0	0	0			1	1	0	3
95	60	1	23	1	0	0	0	1	1	0	0	0	0	0	0	0	0	0	0	0	0	400	1	10	1	0	0		120	0	0	1	0	0	0	0	0	0	0	0	0	0	0			5	1	0	3
96	51	2	24	1	0	0	0	0	0	0	0	0	0	0	0	0	0	0	0	1	0	300	1	10	1	0	1	0	120	0	1	1	0	0		0	0	0	0	0	0	1	1			1	1	0	3
97	42	2	23	2	0	0	0	0	0	0	0	0	0	0	0	0	0	0	0	1	0	420	1	10	1	0	0		96	0	1	1	0	0		0	0	0	0	0	0	0	0			1	0	0	3
98	45	2	22	1	0	0	0	0	0	0	0	0	0	0	0	0	0	0	0	1	0	400	1	14	1	0	1	0	144	1	1	1	0	0		0	0	0	0	0	0	1	1	1	0		1	0	3
[truncated: 24 more columns]

## Sheet: Foglio2
N	Istologia (0 in situ, 1 duttale infiltrante, 2 lobulare, 3 tubulare, 4 misto, 5 benigno)	Grading	Infiltrazione endolinfatica	Infiltrazione endovascolare	Estrogeno	Progesterone	Her2	Ki67	Margini	Multicentricità	Linfonodi positivi (n)	Linfonodi asportati (n)	TNM
1	0				0	2	3+	36	0	1	0	14
2	2	2	0	0	75	95	1+	18	1	0	6	33	pT1c N2a Mx
3	1	3	1	0	94	98	2+	32	1	1	2	13	pT2(m)N1 Mx
4	0	2.5	0	0	90	85	3+	15	0	1	0	1
5	1	2	0	1	90	98	0	14	0	1	1	2	DX - pT1cN1(smol)
5	1	2	0	0	90	90	0	13	0	1	0	2	SX - pT1bN0(mol)
6	0	2	0	0	95	95	1+	21	0	1	0	2	pTis(DCIS)N0(sn,mol-)/G2
7	5								0	0	0	4
7	1	2	0	0	95	95	1+	12	0	0	0	1	pT1c N0 (smol)
8	1	3	1	0	100	90	3+	15	0	1	0	3	MAMMELLA - pT1c NO LNS - pTxN0
9	5								0	0	0	0
9	5								0	0	0	0
10	5								0	0	0	0
11	5								0	0	0	0
11	2	3	0	0	25	70	0	24	0	1	20	24	pT2N3
12	0	2	0	0	95	95		9	0	1	0	2	pTisN0(sn,mol-)
13	0	3	0	0	95	20		12	0	1	0	10	pTisN0(sn,mol-)
14	1	3	0	0	95	25	1+	20	0	1	18	26	pT2(m)N3a
15	2	1	0	0	30	60	0	5	0	0	0	6	pT1bN0
16	5								0	0	0	2	DX - ypT0N0( sn,i-)
16	0	3	0	0					0	1	0	1	SX - ypTisN0(sn,i-)
17	1	3	0	0	90	75	3+	33	0	1	1	23	pT2N0(sn,mol-)
18	5								0	0	0	0
19	1	3	0	0	80	10	0	90	0	1	12	29	pT1bN1
20	2	2	0	0	95	10	0	10	0	1	20	23	pT2N3a
21	1	3	0	1	18	18	1+	40	0	1	9	29	DX - pT2(m)N2a
21	1	2	1	0	18	18	1+	40	0	1	0	1	SX - pT1cN0(sn,mol-)
22	3	1	0	0	95	1	1+	12	0	1	0	2	MAMMELLA - pT1c(m)Nx/G1 LNS - pTXN0 (sn, mol-)
23	5				90		1+	75	0	0	0	5	ypT0N0(sn,i-)
24	1	3	0	0	95	60	0	50	0	0	1	4	pT1cN1mi(sn,mol-)
25	2	2	0	0	90	45	1+	12	0	1	3	21
26	1	2	0	0	95	90	0	8	0	0	0	1	pT1cN1mi(sn,mol-)
27	5								0	0	0	0
27	5								0	0	0	0
28	1	3	0	0	80	80	0	35	0	0	0	2	pT2N0(sn,i-)
29	1	3	0	1	95	40	1+	30	0	1	0	2	MAMMELLA - pT2N0 (sn) LNS - pTXN0(sn)
30	1	3	1	0	98	80	0	20	0	1	0	1	MAMMELLA - pT1bN0(sn) LNS - pTxNO(sn)
31	2	3	0	0					0	1	0	2	MAMMELLA - pT1b NO (sn) LNS -pTxN0(sn)
32	3	1	0	0	90	90	0	9	0	1	0	4	pT1bN0 (s-mol)
33	1	2	0	1	100	100	0	10	0	1	0	5	MAMMELLA DX - pT1bN0(s-mol) LNS DX - pTXN0(sn,mol-)
33	1	2	0	0	100	90	0	12	0	0	5	23	MAMMELLA SX - pT2N2a (s-mol) LINFONODI SX - pTxN2a
34	1	3	1	0	90	90	0	50	0	0	2	23	pT2N1mi
35	2	2	0	0	60	90		10	0	1	0	2	MAMMELLA - pT1aN0(s-mol) LNS - pTXN0
36	0		0	0	90			7	0	1	0	6	pTisN0
37	3				2	20		8	0	1	0	1	pT0N0(sn,i-)
38	1	2	0	0	95	negativa	1+	10	0	1	0	3	pT1bN1mi
39	4	2	0	0	90	90	1+	18	0	1	0	1	pT1c(m)N0(sn,mol-)
40	0	1	0	0	95	95		5	0	1	0	1	MAMMELLA DX - pTisN0
40	1	3	0	1	95	95		18	0	1	2	12	MAMMELLA SX - Stadio complessivo - pT2(m)N1a LNS SX - pTXN1a (sn, mol+)
41	5								0	0	0	1
41	5								0	0	0	0
42	1	0	0	0	95	25	0	5	0	0	0	0	pT1b NX
43	1	2	0	0	70	100	1+	10	0	0	0	5	MAMMELLA DX - pT1b NO (s-mol) LNS DX - pTXN0 (sn, mot-)
43	1	1	0	0	90	-	0	3	0	0	0	1	MAMMELLA SX - pT1a Nx LNS SX - pTXN0 (sn, mol-)
44	1	2	0	1	95	100	2+	10	0	1	0	3	pT1b(m)N0
45	0		0	0	-	25			0	1	0	1	pTis N0
46	2	2	0	0					0	1	0	3	pT1b(m)N0 (sn,mol-)
46	5								0	0	0	0
47	1	2	0	1	90	90	1+	15	0	1	4	18	MAMMELLA - pT2 N2a ( n mol) LNS - pTXN1a (sn, mol+) LINFONODI - pTxN1a
48	1	2	0	0	95	95	0	15	0	1	0	1	pT1c(m)N0(sn,mol-)
49	0	1	0	0	90	70		4	0	1	0	7	pTisN0(sn,i-)
50	1	2	1	1	95	95	1+	15	0	0	2	24	pT1c(m)N1a
51	1	2	0	1					0	0	0	2	MAMMELLA -pT1b N0 ( s-mol) LNS - pTXN0(sn,mol-)
52	5								0	0	0	0
52	5								0	0	0	0
53	0	1	0	0					0	0	0	1	pTisN0
54	5								0	0	0	0
54	5								0	0	0	0
55	0	2	0	0	100	70		12	0	1	0	1	pTisN0
56	1	2	0	0	95	70	1+	20	0	1	0	2	PT2NX
57	2	3	0	0	100	80	1+	25	0	1	0	3
58	1	2	0	0					0	0	0	1	pT1cN0
59	1	3	0	0	0	0	0	50	0	0	4	18	pT2N2a
60	1	3	0	1	70	80	0	10	1	0	1	1	pT2N1
61	1	3	0	1	100	80		20	0	0	0	1	pT1cN0
62	1	3	0	0	0	0	0		0	0	0	4	pT0N0
63	1	3	1	1	0	2	0	10	1	0	9	20	pT2N2
64	1	3	0	1	0	95	2+	19	1	0	0	1	pT2N3a
65	1	3	0	1	0	20	1+	30	1	1	1	3	pT1cN1a
66	0	3	0	0	2	0		10	0	0	0	1	pTisN0
67	1	3	0	1	80	75	1+	8	0	1	0	1	pT1bN0
68	1	3	0	1	98	5	0	15	0	1	1	18	pT2N3a
69	0	3	0	0	70	70		9	0	0	0	1	pTisN0
70	1	3	0	0	95	0	2+	25	0	0	0	2	pT2N0
71	1	3	0	0	95	95	2+	21	0	0	0	2	pT1cN0
72	2	3	1	0	95	50	1+	10	0	0	0	2	pT2N0
73	4	3	0	1	90	70	1+	18	0	0	23	24	pT2N3a
74	3	1	0	0	90	90	1+	5	0	1	0	1	pT1bN0
75	1	3	0	1	98	95	0	22	0	0	1	21	pT2N1a
76	1	3	0	0	80	0	2+	25	0	0	0	1	pTxN0
77	3	1	0	0	70	80	0	7	0	0	7	33	pT1cN2
78	4	3	0	1	90	90	1+	5	0	1	13	13	pT3N3a
79	1	2	0	1	98	98	3+	12	0	0	6	22	pT1bN1a
80	5	0	0	0	0	0	0	0	0	0	0	0	pT0N0
81	2	2	0	0	80	80	1+	5	0	1	0	1	pT1bN0
82	2	3	0	0	80	20	2+	20	0	0	3	29	pT1cN2a
83	0	1	0	0	100	80	0	5	0	0	0	15	pTisN0
84	5	0	0	0	0	0	0	0	0	0	0	0	pT0N0
85	2	3	1	1	80	20	1+	10	0	0	1	1	pT2N1a
86	5	0	0	0	0	0	0	0	0	0	0	0	pT0N0
87	5	0	0	0	0	0	0	0	0	0	0	0	pT0N0
88	0	3	0	0	0	0	0	20	0	0	0	1	pTisN0
89	1	3	1	1	70	5	1+	25	0	0	0	1	pT1bN0
90	1	3	1	1	95	90	1+	19	0	0	6	24	pT2N2a
91	1	2	0	0	35	1	2+	15	0	0	0	1	pT1bN0
92	5	0	0	0	0	0	0	0	0	0	0	0	pT0N0
93	1	3	1	1	0	80	0	30	0	0	5	13	pT2N2
94	1	2	0	0	90	90	1+	15	0	0	0	2	pT1cN0
95	1	3	0	0	NV	70	0	5	1	0	1	1	pT3N1
95	1	3	0	1	NV	90	0	7	0	0	0	1	pT3N0
96	1	3	0	0	90	90	1+	25	0	1	0	1	pT1aN0
97	0	3	0	0	70	90	0	5	0	1	0	1	pTisN0
98	1	3	1	0	90	30	2+	50	0	0	11	18	pT1cN2
